# Supplementary material for: Domain Structure, Thermal and Mechanical Properties of Polycaprolactone-Based Multiblock Polyurethane-Ureas under Control of Hard and Soft Segment Lengths
Source: Polymers (Basel). 2022 Oct 3;14(19):4145. doi: 10.3390/polym14194145 (PMC9571805; doi:10.3390/polym14194145)
Supplement: Supplementary file 1 [file polymers-14-04145-s001.zip]

Archive with 1 entries (1 files):
- polymers-1907233 supplementary.pdf
